# Supplementary material for: Active and Passive Immunization of Pan-Fungal Vaccine NXT-2 Reduces Morbidity and Mortality in an Immunosuppressed Murine Model of Candida auris Systemic Infection
Source: Vaccines (Basel). 2025 Oct 7;13(10):1033. doi: 10.3390/vaccines13101033 (PMC12567899; doi:10.3390/vaccines13101033)
Supplement: Supplementary file 1 [file vaccines-13-01033-s001.zip]

Archive with 1 entries (1 files):
- vaccines-3883687-supplementary.pdf
